# Supplementary material for: Heat Treatment-Assisted Optimization of the Water Splitting Performance of CoCrNi0.5Ti0.3V0.2Al0.4 Eutectic High-Entropy Alloy
Source: Materials (Basel). 2025 Aug 27;18(17):4015. doi: 10.3390/ma18174015 (PMC12428961; doi:10.3390/ma18174015)
Supplement: Supplementary file 1 [file materials-18-04015-s001.zip]

Archive with 1 entries (1 files):
- materials-3775878-supplementary.pdf
